# Supplementary material for: Magnetic resonance imaging using a nonuniform Bo (NuBo) field-cycling magnet
Source: PLoS One. 2023 Jun 15;18(6):e0287344. doi: 10.1371/journal.pone.0287344 (PMC10270621; doi:10.1371/journal.pone.0287344)
Supplement: S1 File — (ZIP) [file pone.0287344.s001.zip]

Archive with 70 entries (66 files):
- Simulation and Recon Scripts/
- __MACOSX/._Simulation and Recon Scripts
- Simulation and Recon Scripts/.DS_Store
- __MACOSX/Simulation and Recon Scripts/._.DS_Store
- Simulation and Recon Scripts/Recon_Mat_File.m
- __MACOSX/Simulation and Recon Scripts/._Recon_Mat_File.m
- Simulation and Recon Scripts/BSrot.m
- __MACOSX/Simulation and Recon Scripts/._BSrot.m
- Simulation and Recon Scripts/multinv.m
- __MACOSX/Simulation and Recon Scripts/._multinv.m
- Simulation and Recon Scripts/phi.mat
- __MACOSX/Simulation and Recon Scripts/._phi.mat
- Simulation and Recon Scripts/freeprecess_TT.m
- __MACOSX/Simulation and Recon Scripts/._freeprecess_TT.m
- Simulation and Recon Scripts/Documentation.docx
- __MACOSX/Simulation and Recon Scripts/._Documentation.docx
- Simulation and Recon Scripts/slice_B0_B1_files/
- __MACOSX/Simulation and Recon Scripts/._slice_B0_B1_files
- Simulation and Recon Scripts/recon_files_9cm_phantom/
- __MACOSX/Simulation and Recon Scripts/._recon_files_9cm_phantom
- Simulation and Recon Scripts/liver_slice_1.4cm.mat
- __MACOSX/Simulation and Recon Scripts/._liver_slice_1.4cm.mat
- Simulation and Recon Scripts/xrot.m
- __MACOSX/Simulation and Recon Scripts/._xrot.m
- Simulation and Recon Scripts/recon_FieldsFull.m
- __MACOSX/Simulation and Recon Scripts/._recon_FieldsFull.m
- Simulation and Recon Scripts/recon_files_5cm_phantom/
- __MACOSX/Simulation and Recon Scripts/._recon_files_5cm_phantom
- Simulation and Recon Scripts/generate_NMR_sig.m
- __MACOSX/Simulation and Recon Scripts/._generate_NMR_sig.m
- Simulation and Recon Scripts/yrot.m
- __MACOSX/Simulation and Recon Scripts/._yrot.m
- Simulation and Recon Scripts/slice_B0_B1_files/slice_B1X_vector_1.4cm.mat
- __MACOSX/Simulation and Recon Scripts/slice_B0_B1_files/._slice_B1X_vector_1.4cm.mat
- Simulation and Recon Scripts/slice_B0_B1_files/slice_B0_vector_1.4cm.mat
- __MACOSX/Simulation and Recon Scripts/slice_B0_B1_files/._slice_B0_vector_1.4cm.mat
- Simulation and Recon Scripts/slice_B0_B1_files/slice_B1Y_vector_1.4cm.mat
- __MACOSX/Simulation and Recon Scripts/slice_B0_B1_files/._slice_B1Y_vector_1.4cm.mat
- Simulation and Recon Scripts/recon_files_9cm_phantom/Recon_Mat_File.m
- __MACOSX/Simulation and Recon Scripts/recon_files_9cm_phantom/._Recon_Mat_File.m
- Simulation and Recon Scripts/recon_files_9cm_phantom/k_mat.mat
- __MACOSX/Simulation and Recon Scripts/recon_files_9cm_phantom/._k_mat.mat
- Simulation and Recon Scripts/recon_files_9cm_phantom/wBS_shift.mat
- __MACOSX/Simulation and Recon Scripts/recon_files_9cm_phantom/._wBS_shift.mat
- Simulation and Recon Scripts/recon_files_9cm_phantom/Rx_B1_sensitivity.mat
- __MACOSX/Simulation and Recon Scripts/recon_files_9cm_phantom/._Rx_B1_sensitivity.mat
- Simulation and Recon Scripts/recon_files_9cm_phantom/2Drecon_exper_9cm_centered_8PE.mat
- __MACOSX/Simulation and Recon Scripts/recon_files_9cm_phantom/._2Drecon_exper_9cm_centered_8PE.mat
- Simulation and Recon Scripts/recon_files_9cm_phantom/recon_FieldsFull.m
- __MACOSX/Simulation and Recon Scripts/recon_files_9cm_phantom/._recon_FieldsFull.m
- Simulation and Recon Scripts/recon_files_9cm_phantom/total_Rx_sig.mat
- __MACOSX/Simulation and Recon Scripts/recon_files_9cm_phantom/._total_Rx_sig.mat
- Simulation and Recon Scripts/recon_files_9cm_phantom/loop_tau_values.mat
- __MACOSX/Simulation and Recon Scripts/recon_files_9cm_phantom/._loop_tau_values.mat
- Simulation and Recon Scripts/recon_files_5cm_phantom/Recon_Mat_File.m
- __MACOSX/Simulation and Recon Scripts/recon_files_5cm_phantom/._Recon_Mat_File.m
- Simulation and Recon Scripts/recon_files_5cm_phantom/2Drecon_exper_5cm_centered_8PE.mat
- __MACOSX/Simulation and Recon Scripts/recon_files_5cm_phantom/._2Drecon_exper_5cm_centered_8PE.mat
- Simulation and Recon Scripts/recon_files_5cm_phantom/k_mat.mat
- __MACOSX/Simulation and Recon Scripts/recon_files_5cm_phantom/._k_mat.mat
- Simulation and Recon Scripts/recon_files_5cm_phantom/wBS_shift.mat
- __MACOSX/Simulation and Recon Scripts/recon_files_5cm_phantom/._wBS_shift.mat
- Simulation and Recon Scripts/recon_files_5cm_phantom/Rx_B1_sensitivity.mat
- __MACOSX/Simulation and Recon Scripts/recon_files_5cm_phantom/._Rx_B1_sensitivity.mat
- Simulation and Recon Scripts/recon_files_5cm_phantom/recon_FieldsFull.m
- __MACOSX/Simulation and Recon Scripts/recon_files_5cm_phantom/._recon_FieldsFull.m
- Simulation and Recon Scripts/recon_files_5cm_phantom/total_Rx_sig.mat
- __MACOSX/Simulation and Recon Scripts/recon_files_5cm_phantom/._total_Rx_sig.mat
- Simulation and Recon Scripts/recon_files_5cm_phantom/loop_tau_values.mat
- __MACOSX/Simulation and Recon Scripts/recon_files_5cm_phantom/._loop_tau_values.mat
