# Supplementary material for: Magnetic resonance imaging using a nonuniform Bo (NuBo) field-cycling magnet
Source: PLoS One. 2023 Jun 15;18(6):e0287344. doi: 10.1371/journal.pone.0287344 (PMC10270621; doi:10.1371/journal.pone.0287344)
Supplement: S1 File — (ZIP) [file pone.0287344.s001.zip › Simulation and Recon Scripts/BSrot.m]

function [R_BS] = BSrot(theta,phi)

R_arr = [cos(theta).^2 + sin(theta).^2.*cos(phi), sin(theta).*sin(phi), -1.*sin(theta).*cos(theta) + sin(theta).*cos(phi).*cos(theta);
    -1.*sin(phi).*sin(theta), cos(phi), -1.*sin(phi).*cos(theta);
    -1.*sin(theta).*cos(theta) + cos(theta).*cos(phi).*sin(theta), cos(theta).*sin(phi), sin(theta).^2 + cos(theta).^2.*cos(phi)];
R_BS = R_arr(:,reshape(1:size(R_arr,2),size(theta,2),[])');


%  R_BS = reshape(R_temp,[3,3,length(theta)]);
%  
end
