# Supplementary material for: Magnetic resonance imaging using a nonuniform Bo (NuBo) field-cycling magnet
Source: PLoS One. 2023 Jun 15;18(6):e0287344. doi: 10.1371/journal.pone.0287344 (PMC10270621; doi:10.1371/journal.pone.0287344)
Supplement: S1 File — (ZIP) [file pone.0287344.s001.zip › Simulation and Recon Scripts/freeprecess_TT.m]

function [Afp,Bfp] = freeprecess_TT(T,T1,T2,df)
%T in ms
%T2 in ms
%T1 in ms

phi = 2*pi*df*T/1000;
Afp = [exp(-T/T1),0,0;0,exp(-T/T2),0;0,0,exp(-T/T2)]*(xrot(phi));
Bfp = [1-exp(-T/T1),0,0]';
