# Supplementary material for: Magnetic resonance imaging using a nonuniform Bo (NuBo) field-cycling magnet
Source: PLoS One. 2023 Jun 15;18(6):e0287344. doi: 10.1371/journal.pone.0287344 (PMC10270621; doi:10.1371/journal.pone.0287344)
Supplement: S1 File — (ZIP) [file pone.0287344.s001.zip › Simulation and Recon Scripts/xrot.m]

function Rx = xrot(phi)
Rx = [1,0,0; 0,cos(phi),-sin(phi);0,sin(phi),cos(phi)];
