# Supplementary material for: Magnetic resonance imaging using a nonuniform Bo (NuBo) field-cycling magnet
Source: PLoS One. 2023 Jun 15;18(6):e0287344. doi: 10.1371/journal.pone.0287344 (PMC10270621; doi:10.1371/journal.pone.0287344)
Supplement: S1 File — (ZIP) [file pone.0287344.s001.zip › Simulation and Recon Scripts/recon_FieldsFull.m]

%function [recon reconExtras cgIm_all] = recon4d(reconStruct, varargin)
% function [recon reconExtras] = recon4d(reconStruct, varargin)
%
% Full matrix inversion (using CG) method to reconstruct data encoded with up to four independent encodings.
% The inputs are not fully described here as I don't actually expect anyone else to be using this code seriously
% at the moment - but let me know if you have any questions!
%
% January 2010
% daniel.gallichan@uniklinik-freiburg.de
%
% _v2 June 2010 - Speed up 'slow' version by quickly looping over coils -
% for 8 coils this gives a ~4x speedup!
% - tried the same trick for the 'fast' version - and it slowed down by a
% factor of 30 or so!!


% if ( nargin < 2 || isempty(maxIters) )
%     maxIters = 15;
% end
%
% if nargin < 3
%     useDisp = 0;
% end

% ORIGINAL LINE FOR PROCESS_OPTIONS IS BELOW...  REMOVED VARARGIN
%[maxIters useDisp saveIters saveName saveEmat] = process_options(varargin,'maxIters',15,'useDisp',0,'saveIters',0,'saveName','recon4d_temp','saveEmat',0);

%[maxIters useDisp saveIters saveName saveEmat] = process_options(reconStruct,'maxIters',15,'useDisp',0,'saveIters',0,'saveName','recon4d_temp','saveEmat',0);

close all;
%% start Timer
tic
 
ChunkSize_k = 512; %ND -works individually
ChunkSize_p = 256;%ND - does not work individually
output_path = './';

%% Define some vars
Clocktime=clock;
useDisp = 0;  saveIters = 1;  
%saveName = cat(2,'recon4d_temp_',num2str(Clocktime(2)),'_',num2str(Clocktime(3)),'_',num2str(Clocktime(4)),num2str(Clocktime(5)));  
saveName = "recon_img";
saveEmat = 0;  saveEmat = 0;

% SEMs, b0map and Cmat (i.e. b1) all have to have the same resolution,
% which matches the output voxels
a_res = reconStruct.a_res;
b_res = reconStruct.b_res; %number of phase-coil combinations

nC = reconStruct.nC;
reconSize = reconStruct.reconSize;
maxIters = reconStruct.maxIters;
ktime = gpuArray(reconStruct.ktime); % Only used to make sure b0map is applied appropriately
recondata = reconStruct.recondata;


%Load recon data
for index = 1:numSEM
    temp_1 = reconStruct.(sprintf('SEM_%d' ,index)); % temporaryvariable assignment for the SEM_# arrays
    temp_2 = reconStruct.(sprintf('traj_%d',index)); % temporary variable assignment for the traj_# arrays
    evalc(['SEM_' num2str(index) ' = gpuArray(temp_1)']);
    evalc(['traj_' num2str(index) ' = gpuArray(temp_2)']);
end

useB0 = gpuArray(reconStruct.useB0);
b0map = gpuArray(reconStruct.b0map);
Cmat = gpuArray(reconStruct.Cmat);

traj_lin_b_SEM_lin_b=gpuArray(reconStruct.traj_lin_b_SEM_lin_b);

if ( numel(ktime)==1 || isempty(ktime) )
    ktime = zeros(a_res*b_res,1);
end

if ( numel(b0map)==1 || isempty(b0map) )
    b0map = zeros(size(SEM_lin_a));
end

NP = reconSize^2;
NK = a_res*b_res*nC;

pdims = [reconSize reconSize];


    disp('That''s a mighty large matrix, I''m gonna have to do that the slow way... ');
    useMat = 0;

m = recondata(:);
m_gpu=gpuArray(m);

%% Calculate cg_a, but just once
cg_a_gpu = gpuArray(zeros(NP,1));

tic 

for F=1:NP/(ChunkSize_p)
    iP = (1:ChunkSize_p) + (F-1)*ChunkSize_p;  %scan through the pixels
    iE_p = iP;
    iE_k = 1:a_res*b_res;   % scan through "k-space" points
    
    %%%% GG edit
    mod_iEk=1+mod(iE_k-1,a_res);
    fronsac_k=gpuArray(traj_lin_b_SEM_lin_b(mod_iEk,iE_p));
    
    sum_1 = 0;
    for ind = 1:numSEM
        evalc(sprintf('temp_1_SEM = SEM_%i',ind));
        evalc(sprintf('temp_1_traj = traj_%i',ind));
        sum_1 = sum_1 + (temp_1_traj(iE_k)*temp_1_SEM(iE_p));
    end
    
    sum_1 = sum_1 - (useB0*ktime(iE_k)*b0map(iE_p)); 
    thisLine = conj(exp(-1i * sum_1).*fronsac_k);
    
    for iC = 1:nC
        iK = (iC-1)*(a_res*b_res) + iE_k;
        cg_a_gpu(iP) = cg_a_gpu(iP) + (thisLine .*  conj(repmat(squeeze(Cmat(iP,iC)).',[a_res*b_res 1])) ).' * m_gpu(iK);
    end
    
    
end

toc
cg_a=gather(cg_a_gpu);


b_approx = zeros(size(cg_a));
p = cg_a(:);
p_gpu=gpuArray(p);
r = cg_a(:);
delta = (r'*r)/(cg_a'*cg_a);  
disp(['delta is ',num2str(delta)])
iteration = 0;
epsilon = 1e-8;

cgIm_all = [];
times = [];


while iteration < maxIters && delta > epsilon
    iteration = iteration + 1;
    
    tic
    %% First work out E*p:
    Ep = zeros(NK,1);
    Ep_gpu=gpuArray(Ep);
    
    
    for F = 1:(a_res*b_res/ChunkSize_k) %scan through k-space
    
        iE_k= (1:ChunkSize_k) + (F-1)*ChunkSize_k;
        iP = 1:NP; %doing all the pixels at once
        iE_p = iP;
            %%%% GG edit
            mod_iEk=1+mod(iE_k-1,a_res);
            fronsac_k=gpuArray(traj_lin_b_SEM_lin_b(mod_iEk,iE_p));
        
        sum_2 = 0;
        for ind = 1:numSEM
            evalc(sprintf('temp_2_SEM = SEM_%i',ind));
            evalc(sprintf('temp_2_traj = traj_%i',ind));
            sum_2 = sum_2 + (temp_2_traj(iE_k)*temp_2_SEM(iE_p));
        end
        sum_2 = sum_2 - (useB0*ktime(iE_k)*b0map(iE_p));
        thisLine = exp(-1i * sum_2).*fronsac_k; 
        
        for iC = 1:nC
            iK = (iC-1)*(a_res*b_res) + iE_k;
            Ep_gpu(iK) = Ep_gpu(iK) + ( thisLine .* squeeze(repmat(Cmat(iP,iC),[1 1 ChunkSize_k])).' ) * p_gpu(iP);
        end
    end
toc
    
    Ep=gather(Ep_gpu); %note this is undone by line 184... remove after code development
  
    
    %% Now work out q = E' * Ep;
%     
tic
    q = zeros(NP,1);
    q_gpu = gpuArray(q);
    
    for F=1:NP/(ChunkSize_p)
        iP = (1:ChunkSize_p) + (F-1)*ChunkSize_p;  %scan through the pixels
        iE_p = iP;
        iE_k = 1:a_res*b_res;  %doing all the data points at once
        
        %%%% GG edit
        mod_iEk=1+mod(iE_k-1,a_res);
        fronsac_k=gpuArray(traj_lin_b_SEM_lin_b(mod_iEk,iE_p));
        
        sum_3 = 0;
        for ind = 1:numSEM
            evalc(sprintf('temp_3_SEM = SEM_%i',ind));
            evalc(sprintf('temp_3_traj = traj_%i',ind));
            sum_3 = sum_3 + (temp_3_traj(iE_k)*temp_3_SEM(iE_p));
        end
        sum_3 = sum_3 - useB0*ktime(iE_k)*b0map(iE_p);
        thisLine = conj(exp(-1i * sum_3).*fronsac_k);
        
        for iC = 1:nC
            iK = (iC-1)*(a_res*b_res) + iE_k;
            q_gpu(iP) = q_gpu(iP) + (thisLine .*  conj(repmat(Cmat(iP,iC).',[a_res*b_res 1]))  ).' * Ep_gpu(iK);
        end
       
    end
 toc
    
    q=gather(q_gpu);
     
    times(iteration) = toc;
    if useDisp
        fprintf('Time = %5.3f seconds \n',times(iteration));
    end
    
    p=gather(p_gpu); 

    cg_beta = (r'*r/(p'*q));
    b_approx = b_approx + cg_beta*p; % new estimate of b_approx
    r_new = r - cg_beta*q; % new residual
    
    p = r_new + (r_new'*r_new/(r'*r))*p; % construct new search direction as linear comb of old direction and new residual
    p_gpu=gpuArray(p);
    
    r = r_new; % replace old r with new r for next iteration
    delta = (r'*r)/(cg_a'*cg_a);  disp(['delta is ',num2str(delta)]);
    
    b_dummy = b_approx;
    if length(b_dummy)~=prod(pdims)
        b_dummy(prod(pdims))=0;
    end
    if useDisp
        imab(reshape(abs(b_dummy),pdims));
        title(['Iteration ' num2str(iteration) ', cost function: ' num2str(delta,'%.3e')]);
        pause(.1);
    end
    cgIm_all(:,:,iteration) = reshape(b_dummy,pdims);
    
    if saveIters
        save(strcat(output_path,'MatResults',saveName),'cgIm_all','reconStruct');
    end
    
    if (useDisp && ~isempty(get(gcf,'CurrentCharacter')))
        if iteration < 5 || strcmp(get(gcf,'CurrentCharacter'),'ü') % try to avoid accidental break-out during first 5 iterations
            set(gcf,'CurrentCharacter','ü')
        else
            break
        end
    end
end

%% clean up, make some final vars
if useDisp
    close(gcf)
end
recon = reshape(b_dummy,pdims);%*1e6;


reconExtras.cgIm_all = cgIm_all;
reconExtras.times = times;
if saveEmat && useMat
    reconExtras.Emat = Emat;
end

reset(g);
