# Supplementary material for: Magnetic resonance imaging using a nonuniform Bo (NuBo) field-cycling magnet
Source: PLoS One. 2023 Jun 15;18(6):e0287344. doi: 10.1371/journal.pone.0287344 (PMC10270621; doi:10.1371/journal.pone.0287344)
Supplement: S1 File — (ZIP) [file pone.0287344.s001.zip › Simulation and Recon Scripts/generate_NMR_sig.m]

function[] = generate_NMR_sig(B0_path,B1Y_path,B1X_path,PE_path,phantom_path,output_dir)
%%DESCRIPTION: function that generate the files needed for reconstruction using RF
%%nonlinear encoding 

%%% INPUTS: 1) B0_path:  path and file name of B0 slice profiles
%%%         2) B1Y_path: path and file name of B1-y slice profiles
%%%         3) B1Z_path: path and file name of B1-z slice profiles
%%%         4) PE_path:  path and file name of coil combination matrix/encoding pattern. Matrix dim. = [# phase_encode, # of coils]
%%%         5) phantom_path: path and file name of phantom
%%%         6) output_dir:   directory to save output files

%%% OUTPUTS: 4 files that are inputs to the congugate gradient reconstrunction code  

%%% Example:
%%% generate_NMR_sig('./slice_B0_B1_files/slice_B0_vector_1.4cm.mat','./slice_B0_B1_files/slice_B1Y_vector_1.4cm.mat','./slice_B0_B1_files/slice_B1X_vector_1.4cm.mat','./phi.mat','./liver_slice_1.4cm','./');
%% Define path/file locations
B0_slice_path = B0_path;
B1Y_slice_path = B1Y_path;
B1X_slice_path = B1X_path;

%% Define variables
T1 = 3000;%ms
T2 = 250; %ms
df = 0; %Hz
TE = 16; %ms
data_pts = 256;
sample_num = 256;
gyro_mag = 42.58*10^6; %Hz/T
k_shift = 0;
%% Define parameters for Bloch-Siegert Fermi pulse
num_pulses = 3;
Tp = 5.8880;
t_samp = 256;
wrf = -130e3; %Hz
Af = 0.7e-3; %T

t0 = 2.25;
a = t0/26;
dsamp = Tp/t_samp; %ms (works best if 0.023 is the sampling)
t = 0:dsamp:3*Tp;
ctr_shift = linspace(0,3*Tp,(2*num_pulses)+1);

% 1D pulse
B1_e = Af.*((1*exp(-1i*wrf*(t-(ctr_shift(2)-dsamp))/1000)))./(1 + exp((abs(t-(ctr_shift(2)-dsamp))-t0)./a)) + Af.* ((1*exp(-1i*wrf*(t-(ctr_shift(4)+dsamp))/1000)))./(1 + exp((abs(t-(ctr_shift(4)+dsamp))-t0)./a)) + Af.* ((1*exp(-1i*wrf*(t-ctr_shift(6)-dsamp)/1000)))./(1 + exp((abs(t-ctr_shift(6)-dsamp)-t0)./a));
B1_kspace = -Af.*abs(((1*exp(-1i*wrf*(t-(ctr_shift(2)-dsamp))/1000)))./(1 + exp((abs(t-(ctr_shift(2)-dsamp))-t0)./a))) + Af.*abs(((1*exp(-1i*wrf*(t-(ctr_shift(4)+dsamp))/1000)))./(1 + exp((abs(t-(ctr_shift(4)+dsamp))-t0)./a))) + Af.* abs(((1*exp(-1i*wrf*(t-ctr_shift(6)-dsamp)/1000)))./(1 + exp((abs(t-ctr_shift(6)-dsamp)-t0)./a)));

%% Load phi matrix defining the phase offsets 
%matrix defining the coil combintations that will be used to calculate the
%phasors. 

phi_temp = load(PE_path);
field_name = fieldnames(phi_temp);
phi = getfield(phi_temp,field_name{1})';

norm_A = [1,0,0,0,0,0,0,0,0;
     0,1,0,0,0,0,0,0,0;
     0,0,1,0,0,0,0,0,0;
     0,0,0,1,0,0,0,0,0;
     0,0,0,0,1,0,0,0,0;
     0,0,0,0,0,1,0,0,0;
     0,0,0,0,0,0,1,0,0;
     0,0,0,0,0,0,0,1,0;
     0,0,0,0,0,0,0,0,1;]';
 
 %% Load slice B0 vectors 
temp = load(B0_slice_path);
slice_vector = temp.slice_vector;

Xvec_slice = slice_vector.Xvec_slice;
Xvec_slice = imresize(Xvec_slice,[sample_num,sample_num]);
Yvec_slice = zeros(size(Xvec_slice));
Zvec_slice = zeros(size(Xvec_slice));

%Assume all the magnetization is in the x-direction
M_mat = [reshape(Xvec_slice,[1,sample_num^2]);reshape(Yvec_slice,[1,sample_num^2]);reshape(Zvec_slice,[1,sample_num^2])];
M_mag = sqrt(M_mat(1,:).^2 + M_mat(2,:).^2 + M_mat(3,:).^2);
M_mat_norm = -1.*(M_mat./M_mag);

clear Xvec_slice Yvec_slice Zvec_slice;

%% Load B1 field vectors
temp = load(B1Y_slice_path);
slice_Y_coords = imresize(temp.slice_Y_coords,[sample_num,sample_num]);
temp = load(B1X_slice_path);
slice_Z_coords = imresize(temp.slice_Z_coords,[sample_num,sample_num]);

%reshape the B1 fields so they are in 2D matrix form
slice_Y_mat = reshape(slice_Y_coords,[sample_num^2,size(slice_Y_coords,3)]);
slice_Z_mat = reshape(slice_Z_coords,[sample_num^2,size(slice_Z_coords,3)]);

%normalize fields such that the max B1 generated by single channel will be Af
B1_y_vals = slice_Y_mat * norm_A;
B1_z_vals = slice_Z_mat * norm_A;

max_p = max(sqrt(B1_y_vals.^2 + B1_z_vals.^2));

slice_Y_scale = slice_Y_mat ./ max_p;
slice_Z_scale = slice_Z_mat ./ max_p;

%Rx sensitivity profiles
rad = atan(abs(slice_Z_mat./slice_Y_mat));
Rx_B1_sensitivity = sqrt(slice_Y_scale.^2 + slice_Z_scale.^2).* exp(1i .* rad);

clear slice_X_coords slice_Y_coords slice_Z_coords B1_y_vals B1_z_vals;

%% Testing bloch sim of Spin Echo sequence across the slice
[A_bs,B_bs] = freeprecess_TT(dsamp,T1,T2,wrf);
Rflip = yrot(pi/2);
start_ind = round(length(B1_e)*(1/3));

tic;
disp('starting for-loop');
Mxy_phase_adj = zeros(sample_num^2,length(start_ind:length(B1_e))-2,size(phi,2));
M_mat_t = zeros(3,sample_num^2,length(start_ind:length(B1_e))+1); 

for comb = 1:size(phi,2)
    phasor_Y = slice_Y_scale * phi(:,comb) * B1_e;
    phasor_Z = slice_Z_scale * phi(:,comb) * B1_e;
    phasor_temp = sqrt( (phasor_Y).^2 + (phasor_Z).^2 );

    M_mat_t(:,:,1) = M_mat_norm;
    
    %%%%%FOR TESTING ONLY%%%%%%
    M_mat_t(:,:,2) = Rflip*M_mat_t(:,:,1); 
    end_90 = 2; %ignoring any evolution of magnetization before BS pulse
    
    %%Magnetization due to BS pulse
    delta_wrf = 2*pi*wrf; %Hz

    %%Duan et al rotation matrix
    for k = 1:start_ind
        w_B1 = 2*pi*gyro_mag*abs(phasor_temp(:,k));               
        phi_BS = (sqrt(w_B1.^2 + delta_wrf^2).*dsamp/1000)'; %change to seconds
        theta_BS = (atan(w_B1./delta_wrf))';
        R_BS = BSrot(theta_BS,phi_BS);
        R = reshape(A_bs * R_BS,[3,3,length(theta_BS)]);
        
        M_minusB = M_mat_t(:,:,end_90 + (k-1)) - B_bs;
        R_inv = multinv(R);
        temp = repmat(M_minusB',[1,1,3]);
        M_mat_temp = permute(temp,[3,2,1]); 
        M_mat_t(:,:,end_90+k) = sum((R_inv .* M_mat_temp),2);
      
    end
    end_prephase = k;
    count = 1;
%     
%     for k = end_prephase+1 : length(B1_e)-1
%         w_B1 = 2*pi*gyro_mag * abs(phasor_temp(:,k));               
%         phi_BS = (sqrt(w_B1.^2 + delta_wrf^2).*dsamp/1000)'; %change to seconds
%         theta_BS = (atan(w_B1./delta_wrf))';
%         R_BS = BSrot(theta_BS,phi_BS);
%         R = reshape(A_bs * R_BS,[3,3,length(theta_BS)]);%         
%         
%         temp = repmat(M_mat_t(:,:,end_90 + (count-1))',[1,1,3]);
%         M_mat_temp = permute(temp,[3,2,1]);
%         M_mat_t(:,:,end_90+count) =  sum(R .* M_mat_temp,2) + B_bs;
%         count = count+1;
%     end

    for tt = 1:size(M_mat_t,3)
        mat_reshape = M_mat_t(:,:,tt);
        mxy(:,tt) = -1.*mat_reshape(2,:) + 1i.*mat_reshape(3,:);

    end

    xy_wrap = angle(mxy);
    Mxy_phase_adj(:,:,comb) = xy_wrap(:,3:(end-1));
    
    comb

end
toc;

 %% Create phasor file
B1_amp = max(B1_e);
SEM_Y = (slice_Y_scale * phi).*(B1_amp);
SEM_Z = (slice_Z_scale * phi).*(B1_amp);
phasor_mag = sqrt( (SEM_Y).^2 + (SEM_Z).^2 );
w_BS = (2*pi.*(abs((gyro_mag.*phasor_mag)).^2 ./ (2*130e3))); %rad/s
wBS_shift_old = reshape(w_BS,[sample_num,sample_num,size(w_BS,2)]);

%% Create k values file
B1_sc = B1_kspace./(max(B1_kspace));

for tt = 1:length(B1_sc)
    A_sem = round(trapz(B1_sc(1,1:tt)),3).* dsamp/1000;
    k_val_temp(tt) = (A_sem);
end

%%FOR TESTING ONLY
end_prephase = start_ind;
k_val = k_val_temp(end_prephase+1:(end-1));
loop_tau_values = k_val';

%% Adjust the k-values to account for any differences between input data and recon data

phiBS = Mxy_phase_adj;
max_time_ind = size(phiBS,2);
intcpt_ind = (max_time_ind)/2;

%create a matrix of adjusted wBS values
for combo = 1:size(phi,2)
    % Assuming the linear term is zero for t=0, the intercept is
    % TruePhysicsPhase(x,y,t=0) - SimpleBS(x,y,t=0)
    phase_error_tm = exp(-1i*reshape(phiBS(:,intcpt_ind,combo),[sample_num,sample_num]))./( exp(-1i*(wBS_shift_old(:,:,combo).*k_val(1,intcpt_ind))) );
    wBS_intcpt(:,:,combo) = angle(phase_error_tm);
    
    % knowing the intercept, the linear part of the error (w_err(x,y)*k_err(t))
    % = TruePhysicsPhase(x,y,t) - SimpleBS(x,y,t) - Intercept)
    for t = 1:length(k_val)
        w_err_timesK(:,:,t) = exp(-1i.*reshape(phiBS(:,t,combo),[sample_num,sample_num]))./exp(-1i.*wBS_shift_old(:,:,combo).*k_val(1,t))./ (phase_error_tm) ;
        w_err_timesK_phase(:,:,t) = angle(w_err_timesK(:,:,t));
    end
    w_err_timesK_uw(:,:,1:intcpt_ind) = flip(unwrap(flip(w_err_timesK_phase(:,:,1:intcpt_ind),3),[],3),3);
    w_err_timesK_uw(:,:,intcpt_ind+1:max_time_ind) = unwrap(w_err_timesK_phase(:,:,intcpt_ind+1:max_time_ind),[],3);
    w_err_ref_uw(:,:,combo) = w_err_timesK_uw(:,:,t);

    for t = 1:length(k_val)
        k_err(t) = mean(mean(w_err_timesK_uw(:,:,t)./w_err_ref_uw(:,:,combo)));
    end
    
    k_err_vec(combo,:) = k_err;
    
end     

wBS_shift = cat(3,wBS_shift_old,w_err_ref_uw);

%% Create matrices that will be used in recon code

num_tmpts = length(k_val);
num_PE = size(phi,2);
num_adj_PE = size(wBS_shift,3);
k_mat = zeros(num_PE*num_tmpts, num_adj_PE);
k_mat(1:num_tmpts,1) = k_val;
k_mat(1:num_tmpts,1 + num_PE) = -1.*k_err_vec(1,:);

for col_num = 2:size(phi,2)
    index_arr = (1:max_time_ind) + (max_time_ind*(col_num - 1));
    k_mat(index_arr,col_num) = k_val;
    k_mat(index_arr,col_num + num_PE) = -1.*k_err_vec(col_num,:);
end

%% Create MR signal file

%Load phantom from file
phantom_temp = load(phantom_path);
field_name = fieldnames(phantom_temp);
phantom = getfield(phantom_temp,field_name{1});

phantom = imresize(phantom,[sample_num,sample_num]);
phantom_slice = double(reshape(phantom,[sample_num^2,1]));

for num_combos = 1:size(phi,2)
    for num_coil = 1:9
        for time = 1:length(loop_tau_values)
            sig = (phantom_slice .* Rx_B1_sensitivity(:,num_coil) .* exp(1i .* Mxy_phase_adj(:,time,num_combos))./exp(1i.*pi/2));
            total_Rx_sig(time,num_combos,num_coil) = sum(sig);
        end
    end
end

%% Save input files for reconstruction
save(strcat(output_dir,'total_Rx_sig.mat'),'total_Rx_sig');         % simulated signal detected by Rx coil [time_pts, num_combos, num_coils]
save(strcat(output_dir,'wBS_shift.mat'),'wBS_shift');                         % array containing the BS shift information (wBS) in radians/s [matrix_size, matrix_size, num_combinations]                         
save(strcat(output_dir,'Rx_B1_sensitivity.mat'),'Rx_B1_sensitivity');         % array containing the receiver coil sensitivity information [matrix_size^2, num_coils]
save(strcat(output_dir,'loop_tau_values'),'loop_tau_values');  
save(strcat(output_dir,'k_mat'),'k_mat');  

endTOTAL 
