# Supplementary material for: Magnetic resonance imaging using a nonuniform Bo (NuBo) field-cycling magnet
Source: PLoS One. 2023 Jun 15;18(6):e0287344. doi: 10.1371/journal.pone.0287344 (PMC10270621; doi:10.1371/journal.pone.0287344)
Supplement: S1 File — (ZIP) [file pone.0287344.s001.zip › Simulation and Recon Scripts/recon_files_9cm_phantom/Recon_Mat_File.m]

clear all
close all
clc

%% Define file path

input_dir = './';
output_dir = './';

%% Load data from mat files

disp('loading data files');
load(strcat(input_dir,'wBS_shift.mat'));
load(strcat(input_dir,'loop_tau_values.mat'));
load(strcat(input_dir,'total_Rx_sig.mat'));
load(strcat(input_dir,'Rx_B1_sensitivity.mat'));
load(strcat(input_dir,'k_mat.mat'));

matrix_size = size(wBS_shift,1);

%%%%% load in or prepare Rx coil profiles
B1_1D = Rx_B1_sensitivity;
pause(1)

%%%%% load signal data
[Ns, NumPE, ncoils] = size(total_Rx_sig); 

%%%%% load in and prepare time point vectors
BaseK=zeros(Ns*NumPE,1);
BaseK(1:Ns) = loop_tau_values;
K_vec_Coil = k_mat;

%%%%% load in and prepare wBS files
Coil_subset = wBS_shift(:,:,:);

%%%% temporarily specify a dummy trajlinb_semlinb
traj_lin_b_SEM_lin_b = ones(Ns,matrix_size * matrix_size);
%%%% temporarily specify dummy B0map
b0Map = zeros(matrix_size, matrix_size);
%%%% temporarily specify dummy mask
mask = ones(matrix_size, matrix_size);
numSEM = size(wBS_shift,3);
%% Read in Signal
% assign or initialize variables in Freiburg data structure
disp('populating reconStruct data structure');
reconStruct.a_res = Ns;
reconStruct.b_res = NumPE;
reconStruct.numSEM = numSEM;
reconStruct.nC = ncoils;
reconStruct.reconSize = matrix_size;
reconStruct.ktime = zeros(Ns*NumPE,1);
reconStruct.recondata = total_Rx_sig;

for index = 1:numSEM
    reconStruct.(sprintf('SEM_%d',index)) = Coil_subset(:,:,index);
    reconStruct.(sprintf('traj_%d',index)) = -K_vec_Coil(:,index);
end

reconStruct.traj_lin_b_SEM_lin_b = traj_lin_b_SEM_lin_b;
reconStruct.b0map = b0Map;
reconStruct.useB0 = 0;
reconStruct.maxIters = 8;
reconStruct.mask = mask;
reconStruct.Cmat = B1_1D;


%% Figure out the data name, file & path
DataName='FirstReconAttempt';
FullDataName=cat(2,'Results/',DataName,'.mat');

%% Run the recon
g=gpuDevice(1);
reset(g);

disp('Starting to run recon')
recon_FieldsFull;
reset(g);
%%
iter = 1;
data_pts = size(cgIm_all,1);

% figure();
% plot((1:data_pts).*(200/data_pts),mean(abs(cgIm_all(:,:,iter)),2),'LineWidth',2);
% xlabel('mm');
% ylabel('signal amplitude (a.u)'); 
% %ylim([0 20]);
% title(strcat('iter = ',num2str(iter)));

figure();
    mag_img = abs(rot90(cgIm_all(:,:,iter),3)); 
    imagesc([0 20],[0 20],mag_img);
    axis image;
    title(strcat('iter = ',num2str(iter)));
    %clim([0, ]);
    colormap(gray);
    set(gca,'YDir','normal');
